# Supplementary material for: Direct Connection to the ECMO Circuit versus a Hemodialysis Catheter Is Associated with Improved Urea Nitrogen Ultrafiltration during Continuous Renal Replacement Therapy for Patients on Extracorporeal Membrane Oxygenation
Source: J Clin Med. 2023 Feb 13;12(4):1488. doi: 10.3390/jcm12041488 (PMC9964054; doi:10.3390/jcm12041488)
Supplement: Supplementary file 1 [file jcm-12-01488-s001.zip]

Archive with 1 entries (1 files):
- jcm-2013158-supplementary.pdf
